# Supplementary material for: Effect of Dietary Clostridium butyricum Supplementation on Growth Performance, Intestinal Barrier Function, Immune Function, and Microbiota Diversity of Pekin Ducks
Source: Animals (Basel). 2021 Aug 26;11(9):2514. doi: 10.3390/ani11092514 (PMC8471152; doi:10.3390/ani11092514)
Supplement: Supplementary file 1 [file animals-11-02514-s001.zip]

Archive with 3 entries (3 files):
- Additional file 1 Information of clean reads.xlsx
- Additional file 2 Quality control data of each sample.xlsx
- Table S1 Information of primers used in qRT-PCR.pdf
