# Supplementary material for: Effect of Dietary Clostridium butyricum Supplementation on Growth Performance, Intestinal Barrier Function, Immune Function, and Microbiota Diversity of Pekin Ducks
Source: Animals (Basel). 2021 Aug 26;11(9):2514. doi: 10.3390/ani11092514 (PMC8471152; doi:10.3390/ani11092514)
Supplement: Supplementary file 1 [file animals-11-02514-s001.zip › Additional file 1 Information of clean reads.xlsx]

## Sheet: Clean reads
Time	Amplified Region	Samples	Sequences	Bases(bp)	Average Length
21 day	338F_806R	25	1235064	529902769	429.049
42 day	338F_806R	25	1684981	735855719	436.715
