# Supplementary material for: Effect of Dietary Clostridium butyricum Supplementation on Growth Performance, Intestinal Barrier Function, Immune Function, and Microbiota Diversity of Pekin Ducks
Source: Animals (Basel). 2021 Aug 26;11(9):2514. doi: 10.3390/ani11092514 (PMC8471152; doi:10.3390/ani11092514)
Supplement: Supplementary file 1 [file animals-11-02514-s001.zip › Additional file 2 Quality control data of each sample.xlsx]

## Sheet: Sheet1
21 Day						42 Day
Sample\Info	Seq_num	Base_num	Mean_length	Min_length	Max_length	Sample\Info	Seq_num	Base_num	Mean_length	Min_length	Max_length
Group Con 1	41943	18036759	430.03	300	487	A1	63813	27821465	435.984	266	509
Group Con 2	45251	19391714	428.537	293	451	A2	61676	26627060	431.725	338	452
Group Con 3	50905	21777332	427.803	321	453	A3	80394	35148045	437.197	269	452
Group Con 4	45300	19440120	429.142	304	459	A4	46578	20152317	432.657	311	472
Group Con 5	49130	21013481	427.712	312	452	A5	55133	24056100	436.329	338	457
Group CB200 1	50275	21445440	426.563	266	451	B1	69508	30352725	436.68	282	464
Group CB200 2	44742	19487500	435.553	266	454	B2	54530	23720218	434.994	338	453
Group CB200 3	46971	20098423	427.89	338	495	B3	48339	21134472	437.214	273	452
Group CB200 4	47710	20389992	427.374	281	476	B4	60680	26672705	439.563	228	530
Group CB200 5	47799	20585305	430.664	280	510	B5	68014	29664731	436.156	281	475
Group CB400 1	59716	25735093	430.958	341	452	C1	85105	37114434	436.102	293	460
Group CB400 2	43275	18803691	434.516	250	454	C2	80973	35294643	435.882	305	466
Group CB400 3	50865	21915546	430.857	337	452	C3	71883	31314144	435.627	312	454
Group CB400 4	59969	25788333	430.028	283	490	C4	68026	29761533	437.502	280	494
Group CB400 5	53215	22915254	430.616	303	532	C5	57144	25082329	438.932	307	532
Group CB600 1	48834	20877451	427.519	338	462	D1	54236	23551564	434.242	338	459
Group CB600 2	46779	20013323	427.827	297	457	D2	68513	29900474	436.42	303	488
Group CB600 3	56602	24183651	427.258	278	539	D3	79653	34545434	433.699	264	452
Group CB600 4	62091	26495642	426.723	303	526	D4	61786	27392337	443.342	292	512
Group CB600 5	46067	19816499	430.167	316	453	D5	65963	28721566	435.419	278	479
Group A150 1	44271	19018848	429.601	331	476	E1	71488	31284534	437.619	338	458
Group A150 2	46280	19826078	428.394	266	453	E2	97464	42718070	438.296	280	532
Group A150 3	40200	17166459	427.026	266	451	E3	48360	21387199	442.25	337	452
Group A150 4	56983	24359158	427.481	273	452	E4	81878	35812092	437.384	285	510
Group A150 5	49891	21321677	427.365	316	497	E5	83844	36625528	436.829	338	498
